# Supplementary material for: Xanthomonas campestris sensor kinase HpaS co‐opts the orphan response regulator VemR to form a branched two‐component system that regulates motility
Source: Mol Plant Pathol. 2020 Jan 9;21(3):360–75. doi: 10.1111/mpp.12901 (PMC7036368; doi:10.1111/mpp.12901)
Supplement: Supplementary file 10 [file MPP-21-360-s010.zip]

Archive with 9 entries (9 files):
- mpp12901-sup-0001-FigS1.jpg
- mpp12901-sup-0002-FigS2.jpg
- mpp12901-sup-0003-FigS3.jpg
- mpp12901-sup-0004-FigS4.jpg
- mpp12901-sup-0005-TableS1.doc
- mpp12901-sup-0006-TableS2.doc
- mpp12901-sup-0007-TableS3.doc
- mpp12901-sup-0008-TableS4.doc
- Supp.Figs.pdf
